# Supplementary material for: Engineering of CD19 Antibodies: A CD19-TRAIL Fusion Construct Specifically Induces Apoptosis in B-Cell Precursor Acute Lymphoblastic Leukemia (BCP-ALL) Cells In Vivo
Source: J Clin Med. 2021 Jun 15;10(12):2634. doi: 10.3390/jcm10122634 (PMC8232684; doi:10.3390/jcm10122634)
Supplement: Supplementary file 1 [file jcm-10-02634-s001.zip]

Archive with 1 entries (1 files):
- jcm-1223890-supplementary.pdf
